# Supplementary material for: Utility of Physiologically Based Pharmacokinetic Modeling to Investigate the Impact of Physiological Changes of Pregnancy and Cancer on Oncology Drug Pharmacokinetics
Source: Pharmaceutics. 2023 Dec 4;15(12):2727. doi: 10.3390/pharmaceutics15122727 (PMC10748010; doi:10.3390/pharmaceutics15122727)
Supplement: Supplementary file 1 [file pharmaceutics-15-02727-s001.zip]

Archive with 1 entries (1 files):
- pharmaceutics-2549194-supplementary.pdf
